# Supplementary material for: Diytterbium(II) lithium indium(III) digermanide, Yb2LiInGe2
Source: Acta Crystallogr Sect E Struct Rep Online. 2010 Apr 28;66(Pt 5):i43. doi: 10.1107/S1600536810014595 (PMC2979241; doi:10.1107/S1600536810014595)
Supplement: Supplementary file 1 [file e-66-00i43-sup1.cif]

##############################################################################
###                                                                        ###
###        Electronic paper (Acta Crystallographica Section E)             ###
###                                                                        ###
##############################################################################
#                                                                            #
# This CIF contains the data in a paper accepted for publication in Acta     #
# Crystallographica Section E. It conforms to the requirements of Notes      #
# for Authors for Section E, and has been peer reviewed under the auspices   #
# of the IUCr Commission on Journals.                                        #
#                                                                            #
# Full details of the Crystallographic Information File format               #
# are given in the paper "The Crystallographic Information File (CIF):       #
# a New Standard Archive File for Crystallography" by S. R. Hall, F. H.      #
# Allen and I. D. Brown [Acta Cryst. (1991), A47, 655-685].                  #
#                                                                            #
# The current version of the core CIF dictionary is obtainable from          #
# ftp://ftp.iucr.org/pub/cif_core.dic. The current version number is 2.4.    #
#                                                                            #
# Software is freely available for graphical display of the structure(s) in  #
# this CIF.  For information consult the CIF home page http://www.iucr.org/  #
# cif/home.html                                                              #
#                                                                            #
# This file may be used for bona fide research purposes within the           #
# scientific community so long as proper attribution is given to the journal # 
# article from which it was obtained.                                        #
#                                                                            #
##############################################################################
                                             
data_global
_journal_date_recd_electronic     2010-04-14
_journal_date_accepted     2010-04-20
_journal_name_full     'Acta Crystallographica, Section E'
_journal_year     2010
_journal_volume     66
_journal_issue      5
_journal_page_first     i43
_journal_page_last     i43
_journal_paper_category     QI
_journal_coeditor_code     WM2327
_publ_contact_author_name     'Svilen Bobev'
_publ_contact_author_address
;
Department of Chemistry and Biochemistry
304A Drake Hall
University of Delaware
Newark, DE 19716
USA
;
_publ_contact_author_email     'sbobev@mail.chem.udel.edu'
_publ_contact_author_fax     'Intl. Code + (302) 831-6335'
_publ_contact_author_phone     'Intl. Code + (302) 831-8720'
_publ_section_title
;
Diytterbium(II) lithium indium(III) digermanide, Yb~2~LiInGe~2~
;
loop_
    _publ_author_name
    _publ_author_address
    'You, Tae-Soo'
;
Department of Chemistry and Biochemistry
University of Delaware
Newark
DE 19716
USA
;
    'Bobev, Svilen'
;
Department of Chemistry and Biochemistry
University of Delaware
Newark
DE 19716
USA
;
data_I
_chemical_name_systematic
;
Diytterbium(II) lithium indium(III) digermanide
;
_chemical_name_common     .
_chemical_formula_moiety     'Ge2 In Li Yb2'
_chemical_formula_sum     'Ge2 In Li Yb2'
_chemical_formula_iupac     'Yb2 Li In Ge2'
_chemical_formula_weight     613.02
_chemical_melting_point     .
_symmetry_cell_setting     orthorhombic
_symmetry_space_group_name_H-M     'P n m a'
_symmetry_space_group_name_Hall     '-P 2ac 2n'
loop_
    _symmetry_equiv_pos_as_xyz
    'x, y, z'
    '-x+1/2, -y, z+1/2'
    '-x, y+1/2, -z'
    'x+1/2, -y+1/2, -z+1/2'
    '-x, -y, -z'
    'x-1/2, y, -z-1/2'
    'x, -y-1/2, z'
    '-x-1/2, y-1/2, z-1/2'
_cell_length_a     7.182(3)
_cell_length_b     4.3899(18)
_cell_length_c     16.758(7)
_cell_angle_alpha     90.00
_cell_angle_beta     90.00
_cell_angle_gamma     90.00
_cell_volume     528.3(4)
_cell_formula_units_Z     4
_cell_measurement_reflns_used     735
_cell_measurement_theta_min     2.43
_cell_measurement_theta_max     28.24
_cell_measurement_temperature     200(2)
_exptl_crystal_description     needle
_exptl_crystal_colour     grey-silver
_exptl_crystal_size_max     0.043
_exptl_crystal_size_mid     0.023
_exptl_crystal_size_min     0.020
_exptl_crystal_density_diffrn     7.707
_exptl_crystal_density_meas     ?
_exptl_crystal_density_method     'not measured'
_exptl_crystal_F_000     1024
_exptl_absorpt_coefficient_mu     50.419
_exptl_absorpt_correction_type     multi-scan
_exptl_absorpt_process_details     '(SADABS; Bruker, 2002)'
_exptl_absorpt_correction_T_min     0.258
_exptl_absorpt_correction_T_max     0.365
_exptl_special_details
;
Selected in the glove box, crystals were put in a Paratone N oil and cut to the
desired dimensions. The chosen crystal was mounted on a tip of a glass fiber
and quickly transferred onto the goniometer. The crystal was kept under a cold
nitrogen stream to protect from the ambient air and moisture.
Data collection is performed with four batch runs at \f = 0.00 \% (607 frames),
at \f = 90.00 \% (607 frames), at \f = 180.00 \% (607 frames), and at \f =
270.00 (607 frames). Frame width = 0.30 \% in \w. Data are merged and treated
with multi-scan absorption corrections.
;
_diffrn_ambient_temperature     200(2)
_diffrn_radiation_type     MoK\a
_diffrn_radiation_wavelength     0.71073
_diffrn_radiation_source     'fine-focus sealed tube'
_diffrn_radiation_monochromator     graphite
_diffrn_measurement_device_type     'Bruker SMART APEX'
_diffrn_measurement_method     \w
_diffrn_detector_area_resol_mean     ?
_diffrn_reflns_number     6805
_diffrn_reflns_av_R_equivalents     0.0895
_diffrn_reflns_av_sigmaI/netI     0.0508
_diffrn_reflns_theta_min     2.43
_diffrn_reflns_theta_max     28.24
_diffrn_reflns_theta_full     25.00
_diffrn_measured_fraction_theta_max     1.000
_diffrn_measured_fraction_theta_full     1.000
_diffrn_reflns_limit_h_min     -9
_diffrn_reflns_limit_h_max     9
_diffrn_reflns_limit_k_min     -5
_diffrn_reflns_limit_k_max     5
_diffrn_reflns_limit_l_min     -22
_diffrn_reflns_limit_l_max     22
_diffrn_standards_number     0
_diffrn_standards_interval_count     .
_diffrn_standards_interval_time     .
_diffrn_standards_decay_%     ?
_refine_special_details
;
Refinement of <i>F</i>^2^ against ALL reflections. The weighted <i>R</i>-factor
wR and goodness of fit <i>S</i> are based on <i>F</i>^2^, conventional
<i>R</i>-factors <i>R</i> are based on <i>F</i>, with <i>F</i> set to zero for
negative <i>F</i>^2^. The threshold expression of <i>F</i>^2^ >
\s(<i>F</i>^2^) is used only for calculating <i>R</i>-factors(gt) etc. and is
not relevant to the choice of reflections for refinement. <i>R</i>-factors
based on <i>F</i>^2^ are statistically about twice as large as those based on
<i>F</i>, and <i>R</i>- factors based on ALL data will be even larger.
;
_reflns_number_total     735
_reflns_number_gt     623
_reflns_threshold_expression     I>2\s(I)
_refine_ls_structure_factor_coef     Fsqd
_refine_ls_matrix_type     full
_refine_ls_R_factor_all     0.0378
_refine_ls_R_factor_gt     0.0290
_refine_ls_wR_factor_gt     0.0564
_refine_ls_wR_factor_ref     0.0592
_refine_ls_goodness_of_fit_ref     1.105
_refine_ls_restrained_S_all     1.105
_refine_ls_number_reflns     735
_refine_ls_number_parameters     35
_refine_ls_number_restraints     0
_refine_ls_hydrogen_treatment     .
_refine_ls_weighting_scheme     calc
_refine_ls_weighting_details
         'calc w=1/[\s^2^(Fo^2^)+(0.0000P)^2^+1.4209P] where P=(Fo^2^+2Fc^2^)/3'
_atom_sites_solution_hydrogens     .
_atom_sites_solution_primary     direct
_atom_sites_solution_secondary     difmap
_refine_ls_shift/su_max     0.000
_refine_ls_shift/su_mean     0.000
_refine_diff_density_max     2.095
_refine_diff_density_min     -2.856
_refine_ls_extinction_method     'SHELXTL (Sheldrick, 2008)'
_refine_ls_extinction_coef     0.00117(14)
_refine_ls_extinction_expression
                                  'Fc^*^=kFc[1+0.001xFc^2^\l^3^/sin(2\q)]^-1/4^'
loop_
    _atom_type_symbol
    _atom_type_description
    _atom_type_scat_dispersion_real
    _atom_type_scat_dispersion_imag
    _atom_type_scat_source
    'Li' 'Li' -0.0003 0.0001
                         'International Tables Vol C Tables 4.2.6.8 and 6.1.1.4'
    'Ge' 'Ge' 0.1547 1.8001
                         'International Tables Vol C Tables 4.2.6.8 and 6.1.1.4'
    'In' 'In' -0.7276 1.3100
                         'International Tables Vol C Tables 4.2.6.8 and 6.1.1.4'
    'Yb' 'Yb' -0.3850 5.5486
                         'International Tables Vol C Tables 4.2.6.8 and 6.1.1.4'
_computing_data_collection     'SMART (Bruker, 2002)'
_computing_cell_refinement     'SAINT (Bruker, 2002)'
_computing_data_reduction     'SAINT (Bruker, 2002)'
_computing_structure_solution     'SHELXTL (Sheldrick, 2008)'
_computing_structure_refinement     'SHELXTL (Sheldrick, 2008)'
_computing_molecular_graphics     'DIAMOND (Brandenburg, 1999)'
_computing_publication_material     'SHELXTL (Sheldrick, 2008)'
loop_
    _atom_site_type_symbol
    _atom_site_label
    _atom_site_fract_x
    _atom_site_fract_y
    _atom_site_fract_z
    _atom_site_U_iso_or_equiv
    _atom_site_adp_type
    _atom_site_calc_flag
    _atom_site_refinement_flags
    _atom_site_occupancy
    _atom_site_disorder_assembly
    _atom_site_disorder_group
    Yb Yb1 0.01067(8) 0.2500 0.27892(3) 0.00935(17) Uani d S 1 . .
    Yb Yb2 0.15804(9) 0.2500 0.06161(3) 0.01085(17) Uani d S 1 . .
    In In 0.15783(13) 0.2500 0.84697(5) 0.0079(2) Uani d S 1 . .
    Ge Ge1 0.22805(19) 0.2500 0.43629(8) 0.0078(3) Uani d S 1 . .
    Ge Ge2 0.27452(18) 0.2500 0.68627(8) 0.0065(3) Uani d S 1 . .
    Li Li1 0.011(4) 0.2500 0.5672(16) 0.023(6) Uiso d S 1 . .
loop_
    _atom_site_aniso_label
    _atom_site_aniso_U_11
    _atom_site_aniso_U_22
    _atom_site_aniso_U_33
    _atom_site_aniso_U_12
    _atom_site_aniso_U_13
    _atom_site_aniso_U_23
    Yb1 0.0083(3) 0.0110(3) 0.0088(3) 0.000 0.0001(2) 0.000
    Yb2 0.0116(3) 0.0121(3) 0.0089(3) 0.000 -0.0001(2) 0.000
    In 0.0076(5) 0.0102(4) 0.0060(5) 0.000 -0.0004(3) 0.000
    Ge1 0.0094(7) 0.0087(6) 0.0052(7) 0.000 0.0004(5) 0.000
    Ge2 0.0058(7) 0.0083(6) 0.0054(7) 0.000 0.0002(5) 0.000
_geom_special_details
;
All esds (except the esd in the dihedral angle between two l.s. planes) are
estimated using the full covariance matrix. The cell esds are taken into
account individually in the estimation of esds in distances, angles and
torsion angles; correlations between esds in cell parameters are only used
when they are defined by crystal symmetry. An approximate (isotropic)
treatment of cell esds is used for estimating esds involving l.s. planes.
;
loop_
    _geom_bond_atom_site_label_1
    _geom_bond_atom_site_label_2
    _geom_bond_site_symmetry_2
    _geom_bond_distance
    _geom_bond_publ_flag
    Yb1 Ge2 5_556 3.0583(13) ?
    Yb1 Ge2 5_566 3.0583(13) ?
    Yb1 Ge1 . 3.0646(18) ?
    Yb1 Ge2 2_564 3.0997(13) ?
    Yb1 Ge2 2_554 3.0997(13) ?
    Yb1 In 5_556 3.2760(12) ?
    Yb1 In 5_566 3.2760(12) ?
    Yb1 Li1 5_566 3.39(2) ?
    Yb1 Li1 5_556 3.39(2) ?
    Yb1 In 2_564 3.4331(12) ?
    Yb1 In 2_554 3.4331(12) ?
    Yb1 Yb2 6_556 3.6817(13) ?
    Yb2 Ge2 2_564 3.0686(13) ?
    Yb2 Ge2 2_554 3.0686(13) ?
    Yb2 Ge1 6_556 3.088(2) ?
    Yb2 Ge1 2_554 3.1460(13) ?
    Yb2 Ge1 2_564 3.1460(13) ?
    Yb2 Li1 2_564 3.24(2) ?
    Yb2 Li1 2_554 3.24(2) ?
    Yb2 Li1 6_656 3.33(3) ?
    Yb2 In 5_556 3.5087(12) ?
    Yb2 In 5_566 3.5087(12) ?
    Yb2 In 1_554 3.5969(18) ?
    Yb2 Yb1 6_656 3.6817(13) ?
    In Ge1 2_565 2.7803(13) y
    In Ge1 2 2.7803(13) y
    In Ge2 6_557 2.809(2) y
    In Ge2 . 2.8203(19) y
    In Li1 6_657 2.91(3) ?
    In Yb1 5_556 3.2760(12) ?
    In Yb1 5_566 3.2760(12) ?
    In Yb1 2_565 3.4331(12) ?
    In Yb1 2 3.4331(12) ?
    In Yb2 5_556 3.5087(12) ?
    In Yb2 5_566 3.5087(12) ?
    In Yb2 1_556 3.5969(18) ?
    Ge1 Li1 . 2.69(3) ?
    Ge1 In 2_554 2.7803(13) ?
    Ge1 In 2_564 2.7803(13) ?
    Ge1 Li1 5_556 2.786(17) ?
    Ge1 Li1 5_566 2.786(17) ?
    Ge1 Yb2 6_656 3.0883(19) ?
    Ge1 Yb2 2_565 3.1460(13) ?
    Ge1 Yb2 2 3.1460(13) ?
    Ge2 Li1 . 2.75(3) ?
    Ge2 In 6_657 2.809(2) ?
    Ge2 Yb1 5_556 3.0583(13) ?
    Ge2 Yb1 5_566 3.0583(13) ?
    Ge2 Yb2 2 3.0686(13) ?
    Ge2 Yb2 2_565 3.0686(13) ?
    Ge2 Yb1 2_565 3.0997(13) ?
    Ge2 Yb1 2 3.0997(13) ?
    Li1 Ge1 5_556 2.786(17) ?
    Li1 Ge1 5_566 2.786(17) ?
    Li1 In 6_557 2.91(3) ?
    Li1 Li1 5_556 3.15(4) ?
    Li1 Li1 5_566 3.15(4) ?
    Li1 Yb2 2_565 3.24(2) ?
    Li1 Yb2 2 3.24(2) ?
    Li1 Yb2 6_556 3.33(3) ?
    Li1 Yb1 5_566 3.39(2) ?
    Li1 Yb1 5_556 3.39(2) ?
loop_
    _geom_angle_atom_site_label_1
    _geom_angle_atom_site_label_2
    _geom_angle_atom_site_label_3
    _geom_angle_site_symmetry_1
    _geom_angle_site_symmetry_3
    _geom_angle
    _geom_angle_publ_flag
    Ge2 Yb1 Ge2 5_556 5_566 91.73(5) ?
    Ge2 Yb1 Ge1 5_556 . 100.19(4) ?
    Ge2 Yb1 Ge1 5_566 . 100.19(4) ?
    Ge2 Yb1 Ge2 5_556 2_564 159.57(3) ?
    Ge2 Yb1 Ge2 5_566 2_564 85.45(3) ?
    Ge1 Yb1 Ge2 . 2_564 100.22(4) ?
    Ge2 Yb1 Ge2 5_556 2_554 85.45(3) ?
    Ge2 Yb1 Ge2 5_566 2_554 159.57(3) ?
    Ge1 Yb1 Ge2 . 2_554 100.22(4) ?
    Ge2 Yb1 Ge2 2_564 2_554 90.16(5) ?
    Ge2 Yb1 In 5_556 5_556 52.74(3) ?
    Ge2 Yb1 In 5_566 5_556 110.87(4) ?
    Ge1 Yb1 In . 5_556 137.93(2) ?
    Ge2 Yb1 In 2_564 5_556 109.62(4) ?
    Ge2 Yb1 In 2_554 5_556 52.18(4) ?
    Ge2 Yb1 In 5_556 5_566 110.87(4) ?
    Ge2 Yb1 In 5_566 5_566 52.74(3) ?
    Ge1 Yb1 In . 5_566 137.93(2) ?
    Ge2 Yb1 In 2_564 5_566 52.18(4) ?
    Ge2 Yb1 In 2_554 5_566 109.62(4) ?
    In Yb1 In 5_556 5_566 84.13(4) ?
    Ge2 Yb1 Li1 5_556 5_566 106.8(4) ?
    Ge2 Yb1 Li1 5_566 5_566 50.2(4) ?
    Ge1 Yb1 Li1 . 5_566 50.8(4) ?
    Ge2 Yb1 Li1 2_564 5_566 86.9(3) ?
    Ge2 Yb1 Li1 2_554 5_566 149.6(4) ?
    In Yb1 Li1 5_556 5_566 155.1(4) ?
    In Yb1 Li1 5_566 5_566 92.3(3) ?
    Ge2 Yb1 Li1 5_556 5_556 50.2(4) ?
    Ge2 Yb1 Li1 5_566 5_556 106.8(4) ?
    Ge1 Yb1 Li1 . 5_556 50.8(4) ?
    Ge2 Yb1 Li1 2_564 5_556 149.6(4) ?
    Ge2 Yb1 Li1 2_554 5_556 86.9(3) ?
    In Yb1 Li1 5_556 5_556 92.3(3) ?
    In Yb1 Li1 5_566 5_556 155.1(4) ?
    Li1 Yb1 Li1 5_566 5_556 80.7(6) ?
    Ge2 Yb1 In 5_556 2_564 149.31(4) ?
    Ge2 Yb1 In 5_566 2_564 86.68(4) ?
    Ge1 Yb1 In . 2_564 50.28(2) ?
    Ge2 Yb1 In 2_564 2_564 50.84(3) ?
    Ge2 Yb1 In 2_554 2_564 105.90(4) ?
    In Yb1 In 5_556 2_564 153.95(3) ?
    In Yb1 In 5_566 2_564 92.39(3) ?
    Li1 Yb1 In 5_566 2_564 50.6(4) ?
    Li1 Yb1 In 5_556 2_564 101.1(4) ?
    Ge2 Yb1 In 5_556 2_554 86.68(4) ?
    Ge2 Yb1 In 5_566 2_554 149.31(4) ?
    Ge1 Yb1 In . 2_554 50.28(2) ?
    Ge2 Yb1 In 2_564 2_554 105.90(4) ?
    Ge2 Yb1 In 2_554 2_554 50.84(3) ?
    In Yb1 In 5_556 2_554 92.39(3) ?
    In Yb1 In 5_566 2_554 153.95(3) ?
    Li1 Yb1 In 5_566 2_554 101.1(4) ?
    Li1 Yb1 In 5_556 2_554 50.6(4) ?
    In Yb1 In 2_564 2_554 79.49(4) ?
    Ge2 Yb1 Yb2 5_556 6_556 53.19(3) ?
    Ge2 Yb1 Yb2 5_566 6_556 53.19(3) ?
    Ge1 Yb1 Yb2 . 6_556 74.08(4) ?
    Ge2 Yb1 Yb2 2_564 6_556 134.90(2) ?
    Ge2 Yb1 Yb2 2_554 6_556 134.90(2) ?
    In Yb1 Yb2 5_556 6_556 102.32(3) ?
    In Yb1 Yb2 5_566 6_556 102.32(3) ?
    Li1 Yb1 Yb2 5_566 6_556 54.3(4) ?
    Li1 Yb1 Yb2 5_556 6_556 54.3(4) ?
    In Yb1 Yb2 2_564 6_556 103.64(3) ?
    In Yb1 Yb2 2_554 6_556 103.64(3) ?
    Ge2 Yb2 Ge2 2_564 2_554 91.33(5) ?
    Ge2 Yb2 Ge1 2_564 6_556 98.63(3) ?
    Ge2 Yb2 Ge1 2_554 6_556 98.63(3) ?
    Ge2 Yb2 Ge1 2_564 2_554 155.85(4) ?
    Ge2 Yb2 Ge1 2_554 2_554 85.09(4) ?
    Ge1 Yb2 Ge1 6_556 2_554 105.52(3) ?
    Ge2 Yb2 Ge1 2_564 2_564 85.09(4) ?
    Ge2 Yb2 Ge1 2_554 2_564 155.85(4) ?
    Ge1 Yb2 Ge1 6_556 2_564 105.52(3) ?
    Ge1 Yb2 Ge1 2_554 2_564 88.48(5) ?
    Ge2 Yb2 Li1 2_564 2_564 51.6(4) ?
    Ge2 Yb2 Li1 2_554 2_564 110.4(4) ?
    Ge1 Yb2 Li1 6_556 2_564 137.2(3) ?
    Ge1 Yb2 Li1 2_554 2_564 107.5(4) ?
    Ge1 Yb2 Li1 2_564 2_564 49.9(4) ?
    Ge2 Yb2 Li1 2_564 2_554 110.4(4) ?
    Ge2 Yb2 Li1 2_554 2_554 51.6(4) ?
    Ge1 Yb2 Li1 6_556 2_554 137.2(3) ?
    Ge1 Yb2 Li1 2_554 2_554 49.9(4) ?
    Ge1 Yb2 Li1 2_564 2_554 107.5(4) ?
    Li1 Yb2 Li1 2_564 2_554 85.4(7) ?
    Ge2 Yb2 Li1 2_564 6_656 108.7(3) ?
    Ge2 Yb2 Li1 2_554 6_656 108.7(3) ?
    Ge1 Yb2 Li1 6_556 6_656 140.2(5) ?
    Ge1 Yb2 Li1 2_554 6_656 50.9(2) ?
    Ge1 Yb2 Li1 2_564 6_656 50.9(2) ?
    Li1 Yb2 Li1 2_564 6_656 57.3(6) ?
    Li1 Yb2 Li1 2_554 6_656 57.3(6) ?
    Ge2 Yb2 In 2_564 5_556 104.61(4) ?
    Ge2 Yb2 In 2_554 5_556 50.01(3) ?
    Ge1 Yb2 In 6_556 5_556 49.35(3) ?
    Ge1 Yb2 In 2_554 5_556 91.33(3) ?
    Ge1 Yb2 In 2_564 5_556 153.64(4) ?
    Li1 Yb2 In 2_564 5_556 152.4(5) ?
    Li1 Yb2 In 2_554 5_556 92.2(4) ?
    Li1 Yb2 In 6_656 5_556 140.83(7) ?
    Ge2 Yb2 In 2_564 5_566 50.01(3) ?
    Ge2 Yb2 In 2_554 5_566 104.61(4) ?
    Ge1 Yb2 In 6_556 5_566 49.35(3) ?
    Ge1 Yb2 In 2_554 5_566 153.64(4) ?
    Ge1 Yb2 In 2_564 5_566 91.33(3) ?
    Li1 Yb2 In 2_564 5_566 92.2(4) ?
    Li1 Yb2 In 2_554 5_566 152.4(5) ?
    Li1 Yb2 In 6_656 5_566 140.83(7) ?
    In Yb2 In 5_556 5_566 77.45(4) ?
    Ge2 Yb2 In 2_564 1_554 132.91(3) ?
    Ge2 Yb2 In 2_554 1_554 132.91(3) ?
    Ge1 Yb2 In 6_556 1_554 90.63(3) ?
    Ge1 Yb2 In 2_554 1_554 48.13(3) ?
    Ge1 Yb2 In 2_564 1_554 48.13(3) ?
    Li1 Yb2 In 2_564 1_554 91.7(5) ?
    Li1 Yb2 In 2_554 1_554 91.7(5) ?
    Li1 Yb2 In 6_656 1_554 49.6(5) ?
    In Yb2 In 5_556 1_554 115.87(2) ?
    In Yb2 In 5_566 1_554 115.87(2) ?
    Ge2 Yb2 Yb1 2_564 6_656 52.94(3) ?
    Ge2 Yb2 Yb1 2_554 6_656 52.94(3) ?
    Ge1 Yb2 Yb1 6_556 6_656 132.81(4) ?
    Ge1 Yb2 Yb1 2_554 6_656 107.80(4) ?
    Ge1 Yb2 Yb1 2_564 6_656 107.80(4) ?
    Li1 Yb2 Yb1 2_564 6_656 58.2(4) ?
    Li1 Yb2 Yb1 2_554 6_656 58.2(4) ?
    Li1 Yb2 Yb1 6_656 6_656 87.0(5) ?
    In Yb2 Yb1 5_556 6_656 97.34(3) ?
    In Yb2 Yb1 5_566 6_656 97.34(3) ?
    In Yb2 Yb1 1_554 6_656 136.56(3) ?
    Ge1 In Ge1 2_565 2 104.27(6) ?
    Ge1 In Ge2 2_565 6_557 113.31(4) ?
    Ge1 In Ge2 2 6_557 113.31(4) ?
    Ge1 In Ge2 2_565 . 115.24(4) ?
    Ge1 In Ge2 2 . 115.24(4) ?
    Ge2 In Ge2 6_557 . 95.85(4) ?
    Ge1 In Li1 2_565 6_657 58.5(2) ?
    Ge1 In Li1 2 6_657 58.5(2) ?
    Ge2 In Li1 6_557 6_657 161.9(5) ?
    Ge2 In Li1 . 6_657 102.3(5) ?
    Ge1 In Yb1 2_565 5_556 169.90(3) ?
    Ge1 In Yb1 2 5_556 85.79(4) ?
    Ge2 In Yb1 6_557 5_556 60.68(3) ?
    Ge2 In Yb1 . 5_556 59.66(3) ?
    Li1 In Yb1 6_657 5_556 129.7(3) ?
    Ge1 In Yb1 2_565 5_566 85.79(4) ?
    Ge1 In Yb1 2 5_566 169.90(3) ?
    Ge2 In Yb1 6_557 5_566 60.68(3) ?
    Ge2 In Yb1 . 5_566 59.66(3) ?
    Li1 In Yb1 6_657 5_566 129.7(3) ?
    Yb1 In Yb1 5_556 5_566 84.13(4) ?
    Ge1 In Yb1 2_565 2_565 57.97(4) ?
    Ge1 In Yb1 2 2_565 118.63(5) ?
    Ge2 In Yb1 6_557 2_565 127.87(3) ?
    Ge2 In Yb1 . 2_565 58.45(3) ?
    Li1 In Yb1 6_657 2_565 64.0(4) ?
    Yb1 In Yb1 5_556 2_565 118.08(3) ?
    Yb1 In Yb1 5_566 2_565 67.29(3) ?
    Ge1 In Yb1 2_565 2 118.63(5) ?
    Ge1 In Yb1 2 2 57.97(4) ?
    Ge2 In Yb1 6_557 2 127.86(3) ?
    Ge2 In Yb1 . 2 58.45(3) ?
    Li1 In Yb1 6_657 2 64.0(4) ?
    Yb1 In Yb1 5_556 2 67.29(3) ?
    Yb1 In Yb1 5_566 2 118.08(3) ?
    Yb1 In Yb1 2_565 2 79.49(4) ?
    Ge1 In Yb2 2_565 5_556 116.71(5) ?
    Ge1 In Yb2 2 5_556 57.43(4) ?
    Ge2 In Yb2 6_557 5_556 56.83(3) ?
    Ge2 In Yb2 . 5_556 127.52(3) ?
    Li1 In Yb2 6_657 5_556 110.3(4) ?
    Yb1 In Yb2 5_556 5_556 67.86(3) ?
    Yb1 In Yb2 5_566 5_556 117.48(4) ?
    Yb1 In Yb2 2_565 5_556 173.39(3) ?
    Yb1 In Yb2 2 5_556 101.15(3) ?
    Ge1 In Yb2 2_565 5_566 57.43(4) ?
    Ge1 In Yb2 2 5_566 116.71(4) ?
    Ge2 In Yb2 6_557 5_566 56.83(3) ?
    Ge2 In Yb2 . 5_566 127.52(3) ?
    Li1 In Yb2 6_657 5_566 110.3(4) ?
    Yb1 In Yb2 5_556 5_566 117.48(4) ?
    Yb1 In Yb2 5_566 5_566 67.86(3) ?
    Yb1 In Yb2 2_565 5_566 101.15(3) ?
    Yb1 In Yb2 2 5_566 173.39(3) ?
    Yb2 In Yb2 5_556 5_566 77.45(4) ?
    Ge1 In Yb2 2_565 1_556 57.42(3) ?
    Ge1 In Yb2 2 1_556 57.42(3) ?
    Ge2 In Yb2 6_557 1_556 101.46(4) ?
    Ge2 In Yb2 . 1_556 162.69(4) ?
    Li1 In Yb2 6_657 1_556 60.4(5) ?
    Yb1 In Yb2 5_556 1_556 130.10(2) ?
    Yb1 In Yb2 5_566 1_556 130.10(2) ?
    Yb1 In Yb2 2_565 1_556 109.38(3) ?
    Yb1 In Yb2 2 1_556 109.38(3) ?
    Yb2 In Yb2 5_556 1_556 64.13(2) ?
    Yb2 In Yb2 5_566 1_556 64.13(2) ?
    Li1 Ge1 In . 2_554 127.56(6) ?
    Li1 Ge1 In . 2_564 127.56(6) ?
    In Ge1 In 2_554 2_564 104.27(6) ?
    Li1 Ge1 Li1 . 5_556 70.1(7) ?
    In Ge1 Li1 2_554 5_556 63.1(5) ?
    In Ge1 Li1 2_564 5_556 142.4(5) ?
    Li1 Ge1 Li1 . 5_566 70.1(7) ?
    In Ge1 Li1 2_554 5_566 142.4(5) ?
    In Ge1 Li1 2_564 5_566 63.1(5) ?
    Li1 Ge1 Li1 5_556 5_566 104.0(9) ?
    Li1 Ge1 Yb1 . . 113.9(6) ?
    In Ge1 Yb1 2_554 . 71.75(4) ?
    In Ge1 Yb1 2_564 . 71.75(4) ?
    Li1 Ge1 Yb1 5_556 . 70.6(5) ?
    Li1 Ge1 Yb1 5_566 . 70.6(5) ?
    Li1 Ge1 Yb2 . 6_656 124.8(6) ?
    In Ge1 Yb2 2_554 6_656 73.22(3) ?
    In Ge1 Yb2 2_564 6_656 73.22(3) ?
    Li1 Ge1 Yb2 5_556 6_656 128.0(4) ?
    Li1 Ge1 Yb2 5_566 6_656 128.0(4) ?
    Yb1 Ge1 Yb2 . 6_656 121.28(5) ?
    Li1 Ge1 Yb2 . 2_565 66.8(4) ?
    In Ge1 Yb2 2_554 2_565 146.46(6) ?
    In Ge1 Yb2 2_564 2_565 74.45(4) ?
    Li1 Ge1 Yb2 5_556 2_565 136.4(5) ?
    Li1 Ge1 Yb2 5_566 2_565 67.9(5) ?
    Yb1 Ge1 Yb2 . 2_565 134.98(3) ?
    Yb2 Ge1 Yb2 6_656 2_565 74.48(3) ?
    Li1 Ge1 Yb2 . 2 66.8(4) ?
    In Ge1 Yb2 2_554 2 74.45(4) ?
    In Ge1 Yb2 2_564 2 146.46(6) ?
    Li1 Ge1 Yb2 5_556 2 67.9(5) ?
    Li1 Ge1 Yb2 5_566 2 136.4(5) ?
    Yb1 Ge1 Yb2 . 2 134.98(3) ?
    Yb2 Ge1 Yb2 6_656 2 74.48(3) ?
    Yb2 Ge1 Yb2 2_565 2 88.48(5) ?
    Li1 Ge2 In . 6_657 122.1(6) ?
    Li1 Ge2 In . . 119.2(6) ?
    In Ge2 In 6_657 . 118.72(5) ?
    Li1 Ge2 Yb1 . 5_556 71.2(4) ?
    In Ge2 Yb1 6_657 5_556 133.97(2) ?
    In Ge2 Yb1 . 5_556 67.60(3) ?
    Li1 Ge2 Yb1 . 5_566 71.2(4) ?
    In Ge2 Yb1 6_657 5_566 133.97(2) ?
    In Ge2 Yb1 . 5_566 67.60(3) ?
    Yb1 Ge2 Yb1 5_556 5_566 91.73(5) ?
    Li1 Ge2 Yb2 . 2 67.4(4) ?
    In Ge2 Yb2 6_657 2 73.16(3) ?
    In Ge2 Yb2 . 2 134.18(3) ?
    Yb1 Ge2 Yb2 5_556 2 73.87(3) ?
    Yb1 Ge2 Yb2 5_566 2 138.50(5) ?
    Li1 Ge2 Yb2 . 2_565 67.4(4) ?
    In Ge2 Yb2 6_657 2_565 73.16(3) ?
    In Ge2 Yb2 . 2_565 134.18(3) ?
    Yb1 Ge2 Yb2 5_556 2_565 138.50(5) ?
    Yb1 Ge2 Yb2 5_566 2_565 73.87(3) ?
    Yb2 Ge2 Yb2 2 2_565 91.33(5) ?
    Li1 Ge2 Yb1 . 2_565 134.90(3) ?
    In Ge2 Yb1 6_657 2_565 67.14(3) ?
    In Ge2 Yb1 . 2_565 70.71(3) ?
    Yb1 Ge2 Yb1 5_556 2_565 138.24(5) ?
    Yb1 Ge2 Yb1 5_566 2_565 74.31(3) ?
    Yb2 Ge2 Yb1 2 2_565 140.26(5) ?
    Yb2 Ge2 Yb1 2_565 2_565 75.87(3) ?
    Li1 Ge2 Yb1 . 2 134.90(3) ?
    In Ge2 Yb1 6_657 2 67.14(3) ?
    In Ge2 Yb1 . 2 70.71(3) ?
    Yb1 Ge2 Yb1 5_556 2 74.31(3) ?
    Yb1 Ge2 Yb1 5_566 2 138.24(5) ?
    Yb2 Ge2 Yb1 2 2 75.87(3) ?
    Yb2 Ge2 Yb1 2_565 2 140.26(5) ?
    Yb1 Ge2 Yb1 2_565 2 90.16(5) ?
    Ge1 Li1 Ge2 . . 101.1(9) ?
    Ge1 Li1 Ge1 . 5_556 109.9(7) ?
    Ge2 Li1 Ge1 . 5_556 116.0(6) ?
    Ge1 Li1 Ge1 . 5_566 109.9(7) ?
    Ge2 Li1 Ge1 . 5_566 116.0(6) ?
    Ge1 Li1 Ge1 5_556 5_566 104.0(9) ?
    Ge1 Li1 In . 6_557 155.0(11) ?
    Ge2 Li1 In . 6_557 103.9(8) ?
    Ge1 Li1 In 5_556 6_557 58.3(5) ?
    Ge1 Li1 In 5_566 6_557 58.3(5) ?
    Ge1 Li1 Li1 . 5_556 56.3(8) ?
    Ge2 Li1 Li1 . 5_556 123.5(10) ?
    Ge1 Li1 Li1 5_556 5_556 53.5(5) ?
    Ge1 Li1 Li1 5_566 5_556 120.3(13) ?
    In Li1 Li1 6_557 5_556 108.1(11) ?
    Ge1 Li1 Li1 . 5_566 56.3(8) ?
    Ge2 Li1 Li1 . 5_566 123.5(10) ?
    Ge1 Li1 Li1 5_556 5_566 120.3(13) ?
    Ge1 Li1 Li1 5_566 5_566 53.5(5) ?
    In Li1 Li1 6_557 5_566 108.1(11) ?
    Li1 Li1 Li1 5_556 5_566 88.4(13) ?
    Ge1 Li1 Yb2 . 2_565 63.3(5) ?
    Ge2 Li1 Yb2 . 2_565 61.0(5) ?
    Ge1 Li1 Yb2 5_556 2_565 170.3(8) ?
    Ge1 Li1 Yb2 5_566 2_565 85.27(12) ?
    In Li1 Yb2 6_557 2_565 130.8(5) ?
    Li1 Li1 Yb2 5_556 2_565 119.2(13) ?
    Li1 Li1 Yb2 5_566 2_565 62.8(6) ?
    Ge1 Li1 Yb2 . 2 63.3(5) ?
    Ge2 Li1 Yb2 . 2 61.0(5) ?
    Ge1 Li1 Yb2 5_556 2 85.27(12) ?
    Ge1 Li1 Yb2 5_566 2 170.3(8) ?
    In Li1 Yb2 6_557 2 130.8(5) ?
    Li1 Li1 Yb2 5_556 2 62.8(6) ?
    Li1 Li1 Yb2 5_566 2 119.2(13) ?
    Yb2 Li1 Yb2 2_565 2 85.4(6) ?
    Ge1 Li1 Yb2 . 6_556 85.0(7) ?
    Ge2 Li1 Yb2 . 6_556 173.9(10) ?
    Ge1 Li1 Yb2 5_556 6_556 61.2(5) ?
    Ge1 Li1 Yb2 5_566 6_556 61.2(5) ?
    In Li1 Yb2 6_557 6_556 70.0(6) ?
    Li1 Li1 Yb2 5_556 6_556 59.9(8) ?
    Li1 Li1 Yb2 5_566 6_556 59.9(9) ?
    Yb2 Li1 Yb2 2_565 6_556 122.7(6) ?
    Yb2 Li1 Yb2 2 6_556 122.7(6) ?
    Ge1 Li1 Yb1 . 5_566 130.3(6) ?
    Ge2 Li1 Yb1 . 5_566 58.6(4) ?
    Ge1 Li1 Yb1 5_556 5_566 119.9(9) ?
    Ge1 Li1 Yb1 5_566 5_566 58.5(3) ?
    In Li1 Yb1 6_557 5_566 65.5(5) ?
    Li1 Li1 Yb1 5_556 5_566 173.3(13) ?
    Li1 Li1 Yb1 5_566 5_566 95.2(4) ?
    Yb2 Li1 Yb1 2_565 5_566 67.4(3) ?
    Yb2 Li1 Yb1 2 5_566 119.6(8) ?
    Yb2 Li1 Yb1 6_556 5_566 117.3(6) ?
    Ge1 Li1 Yb1 . 5_556 130.3(6) ?
    Ge2 Li1 Yb1 . 5_556 58.6(4) ?
    Ge1 Li1 Yb1 5_556 5_556 58.5(3) ?
    Ge1 Li1 Yb1 5_566 5_556 119.9(9) ?
    In Li1 Yb1 6_557 5_556 65.5(5) ?
    Li1 Li1 Yb1 5_556 5_556 95.2(4) ?
    Li1 Li1 Yb1 5_566 5_556 173.3(13) ?
    Yb2 Li1 Yb1 2_565 5_556 119.6(8) ?
    Yb2 Li1 Yb1 2 5_556 67.4(3) ?
    Yb2 Li1 Yb1 6_556 5_556 117.3(6) ?
    Yb1 Li1 Yb1 5_566 5_556 80.7(6) ?
