# Supplementary material for: Diytterbium(II) lithium indium(III) digermanide, Yb2LiInGe2
Source: Acta Crystallogr Sect E Struct Rep Online. 2010 Apr 28;66(Pt 5):i43. doi: 10.1107/S1600536810014595 (PMC2979241; doi:10.1107/S1600536810014595)
Supplement: Supplementary file 2 [file e-66-00i43-Isup2.hkl]

# 
# h,k,l, Fc-squared, Fo-squared, sigma(Fo-squared) and status flag 
# 
data_I
_shelx_title 'Yb2LiInGe2_Pnma' 
_shelx_refln_list_code          4 
_shelx_F_calc_maximum      778.15 
_exptl_crystal_F_000      1024.00 
_reflns_d_resolution_high  0.7510 
 
loop_ 
 _symmetry_equiv_pos_as_xyz 
 'x, y, z' 
 '-x+1/2, -y, z+1/2' 
 '-x, y+1/2, -z' 
 'x+1/2, -y+1/2, -z+1/2' 
 '-x, -y, -z' 
 'x-1/2, y, -z-1/2' 
 'x, -y-1/2, z' 
 '-x-1/2, y-1/2, z-1/2' 
 
_cell_length_a     7.1816 
_cell_length_b     4.3899 
_cell_length_c    16.7576 
_cell_angle_alpha  90.000 
_cell_angle_beta   90.000 
_cell_angle_gamma  90.000 
 
_shelx_F_squared_multiplier     1.000 
 
loop_ 
 _refln_index_h 
 _refln_index_k 
 _refln_index_l 
 _refln_F_squared_calc 
 _refln_F_squared_meas 
 _refln_F_squared_sigma 
 _refln_observed_status 
   2   0   0    15857.28    18044.57    927.15 o 
   4   0   0    15618.71    14933.48   1093.63 o 
   6   0   0    92468.38    88881.08   4436.33 o 
   8   0   0    17042.44    18061.08   1709.64 o 
   2   1   0   150503.80   157392.34   5414.38 o 
   4   1   0    30783.97    31407.99   1371.09 o 
   6   1   0      548.49      488.85    165.29 o 
   8   1   0    64369.25    63772.50   3363.79 o 
   0   2   0   605517.19   480247.38  23758.95 o 
   2   2   0     9492.88     9978.76    387.68 o 
   4   2   0    11831.28    12593.86    543.16 o 
   6   2   0    72554.97    71739.16   2751.16 o 
   8   2   0    13933.56    13088.96   1497.42 o 
   2   3   0    74776.63    75981.95   2671.88 o 
   4   3   0    17149.11    16960.12    839.37 o 
   6   3   0      339.94       77.78    276.90 o 
   8   3   0    44105.39    44646.41   2909.52 o 
   0   4   0   248491.28   222211.16  15160.19 o 
   2   4   0     3831.77     4484.06    398.21 o 
   4   4   0     5748.16     5769.41    597.38 o 
   6   4   0    39451.75    42181.62   2619.96 o 
   2   5   0    29442.17    30093.18   1733.11 o 
   4   5   0     7344.53     8139.35    756.68 o 
   1   0   1    16295.22    16414.12    578.25 o 
   2   0   1     1267.21     1189.39     94.28 o 
   3   0   1    99955.95    96786.56   3149.75 o 
   4   0   1      128.99      114.36     91.49 o 
   5   0   1        2.00      200.97    120.59 o 
   6   0   1    19321.87    19120.05    868.65 o 
   7   0   1    17593.42    17629.86   1026.52 o 
   8   0   1      434.97      292.82    340.80 o 
   9   0   1    21985.29    23368.66   1511.89 o 
   0   1   1    20042.57    17935.46    638.45 o 
   1   1   1    15767.77    14177.93    363.46 o 
   2   1   1    87139.27    91116.81   2229.33 o 
   3   1   1    22048.86    22835.65    589.76 o 
   4   1   1    28376.29    27849.23    723.33 o 
   5   1   1    88966.61    89379.27   2300.02 o 
   6   1   1    18971.37    18622.57    596.92 o 
   7   1   1    17007.78    17267.37    654.83 o 
   8   1   1     9005.40     9408.20    537.10 o 
   9   1   1     1075.57      525.80    364.57 o 
   1   2   1    10330.03    10329.36    284.89 o 
   2   2   1     1061.08      991.96     80.15 o 
   3   2   1    69746.63    69230.88   1719.55 o 
   4   2   1       81.77      258.66     78.51 o 
   5   2   1        1.31       74.59     96.58 o 
   6   2   1    15126.32    15135.51    513.06 o 
   7   2   1    14109.64    13930.03    569.47 o 
   8   2   1      354.56      215.14    349.66 o 
   0   3   1    11442.48    11505.28    494.51 o 
   1   3   1     7607.66     7620.74    266.14 o 
   2   3   1    44806.41    44516.96   1166.05 o 
   3   3   1    11876.87    11917.05    388.26 o 
   4   3   1    16335.11    16439.04    532.69 o 
   5   3   1    53201.23    54352.45   1624.58 o 
   6   3   1    12240.10    12323.08    579.97 o 
   7   3   1    11151.44    10733.72    634.03 o 
   8   3   1     6231.08     6296.01    510.97 o 
   1   4   1     4273.66     4661.59    241.21 o 
   2   4   1      553.67      414.60    125.18 o 
   3   4   1    31357.87    32458.24   1061.39 o 
   4   4   1       49.06      -60.78    146.98 o 
   5   4   1        0.13      112.17    182.93 o 
   6   4   1     8087.36     6956.13    531.84 o 
   0   5   1     4773.81     4950.84    544.83 o 
   1   5   1     3015.98     3288.98    305.93 o 
   2   5   1    18208.25    18542.37    848.07 o 
   3   5   1     4728.18     4450.08    363.48 o 
   4   5   1     7405.58     7090.47    564.23 o 
   0   0   2    13775.18    12701.28   1078.83 o 
   1   0   2      106.93       86.91     32.00 o 
   2   0   2    73553.36    72051.98   2478.01 o 
   3   0   2      150.92      318.30     84.29 o 
   4   0   2    59297.70    56518.73   1982.64 o 
   5   0   2     1361.80     1478.20    171.66 o 
   6   0   2     4384.36     4392.09    338.38 o 
   7   0   2      155.74      105.24    224.41 o 
   8   0   2     9924.34     9633.12    829.40 o 
   9   0   2      518.57      624.31    618.58 o 
   1   1   2     9260.37    10008.44    266.99 o 
   2   1   2    13346.52    13248.11    353.98 o 
   3   1   2     1083.20     1038.75     73.60 o 
   4   1   2    32641.65    32667.83    836.54 o 
   5   1   2    14904.63    16195.25    583.28 o 
   6   1   2       91.44       58.10    151.66 o 
   7   1   2     1245.32     1021.29    200.48 o 
   8   1   2     4261.43     4050.43    487.41 o 
   9   1   2     8483.10     8827.57    861.30 o 
   0   2   2     8680.04     9106.20    376.03 o 
   1   2   2      162.56      198.54     52.25 o 
   2   2   2    50990.54    50987.20   1268.67 o 
   3   2   2      102.56      130.93     68.10 o 
   4   2   2    44135.88    42681.34   1133.69 o 
   5   2   2     1092.55     1014.43    122.16 o 
   6   2   2     3506.62     3188.74    220.94 o 
   7   2   2      133.17      363.43    193.64 o 
   8   2   2     8199.95     7896.29    575.25 o 
   1   3   2     4318.47     4654.32    195.37 o 
   2   3   2     7056.51     7616.67    272.61 o 
   3   3   2      774.27      781.27    108.81 o 
   4   3   2    18918.59    18981.58    618.47 o 
   5   3   2     9062.35     8881.83    434.34 o 
   6   3   2       74.38      112.57    186.60 o 
   7   3   2      734.15      491.44    264.37 o 
   8   3   2     2948.42     2689.00    391.08 o 
   0   4   2     3813.69     4081.82    327.32 o 
   1   4   2      116.62      110.46    110.26 o 
   2   4   2    22957.14    23287.37    768.88 o 
   3   4   2       50.01       98.85    135.50 o 
   4   4   2    21931.41    21814.10    825.28 o 
   5   4   2      566.63      366.71    206.86 o 
   6   4   2     2020.63     3233.37    348.14 o 
   1   5   2     1759.20     1745.06    290.07 o 
   2   5   2     2728.26     2632.28    315.57 o 
   3   5   2      374.06      685.38    244.96 o 
   4   5   2     8019.24     8283.71    554.02 o 
   1   0   3     5180.68     4621.58    197.38 o 
   2   0   3    22811.22    21300.81    766.73 o 
   3   0   3    47136.62    48826.76   1709.91 o 
   4   0   3    32022.12    31934.73   1243.92 o 
   5   0   3      102.45      -58.26    108.45 o 
   6   0   3     4212.22     4227.67    351.60 o 
   7   0   3    10765.70    10928.22    706.06 o 
   8   0   3       65.65      160.90    332.72 o 
   9   0   3      191.29      173.17    474.78 o 
   0   1   3    11769.39    11945.05    442.48 o 
   1   1   3      380.87      436.33     50.72 o 
   2   1   3   155693.86   163279.34   4113.80 o 
   3   1   3     1144.77     1324.14     98.29 o 
   4   1   3    28501.77    27476.91    746.06 o 
   5   1   3     9298.27     9608.14    407.84 o 
   6   1   3     5322.14     5894.82    273.05 o 
   7   1   3       22.52       55.10    170.22 o 
   8   1   3     5131.71     5726.91    459.30 o 
   9   1   3      443.53      308.36    333.29 o 
   1   2   3     3985.18     3887.79    154.51 o 
   2   2   3    15899.25    15587.78    424.87 o 
   3   2   3    32956.13    33926.04    869.23 o 
   4   2   3    23735.13    23556.04    659.23 o 
   5   2   3       90.59       83.11    101.37 o 
   6   2   3     3339.28     3401.93    238.32 o 
   7   2   3     8636.79     9152.09    474.67 o 
   8   2   3       51.86      230.45    326.98 o 
   0   3   3     5686.96     5929.17    353.46 o 
   1   3   3      320.11      346.58     80.42 o 
   2   3   3    81725.29    84023.70   2158.16 o 
   3   3   3      607.17      422.21    108.97 o 
   4   3   3    16694.16    17267.07    624.05 o 
   5   3   3     5593.15     5532.62    316.76 o 
   6   3   3     3387.96     2717.43    277.30 o 
   7   3   3       18.20      -28.19    261.35 o 
   8   3   3     3539.38     3471.68    487.41 o 
   1   4   3     1925.85     2013.23    188.54 o 
   2   4   3     7044.82     6741.58    324.56 o 
   3   4   3    15131.51    14472.36    574.19 o 
   4   4   3    11517.60    11085.93    531.79 o 
   5   4   3       66.82      364.94    214.55 o 
   6   4   3     1824.26     2055.56    386.68 o 
   0   5   3     2027.23     1809.18    357.42 o 
   1   5   3      134.51      341.45    200.95 o 
   2   5   3    32515.95    36421.53   1550.79 o 
   3   5   3      238.74      596.05    285.83 o 
   4   5   3     7399.73     8913.75    766.57 o 
   0   0   4     3262.21     2688.66    228.87 o 
   1   0   4     8294.33     7446.55    288.97 o 
   2   0   4    50930.80    50778.42   1779.03 o 
   3   0   4    62751.49    66300.27   2291.35 o 
   4   0   4    39577.59    39838.33   1430.20 o 
   5   0   4    93282.66    92742.98   3234.07 o 
   6   0   4     1840.40     1663.05    262.22 o 
   7   0   4    46167.61    44752.26   1969.63 o 
   8   0   4     6437.04     7449.13   1136.87 o 
   9   0   4     7190.43     7592.21    810.19 o 
   1   1   4   122452.94   128786.22   3229.89 o 
   2   1   4     5832.50     6464.15    210.92 o 
   3   1   4    23197.04    22789.74    615.00 o 
   4   1   4    10308.58    10648.00    373.62 o 
   5   1   4    30277.75    30385.79    860.23 o 
   6   1   4     4424.39     4627.52    248.78 o 
   7   1   4    46416.93    45325.14   1413.31 o 
   8   1   4       92.30      -97.95    251.53 o 
   9   1   4     3094.09     3470.82    482.70 o 
   0   2   4     2710.02     2567.61    153.72 o 
   1   2   4     5787.35     5372.56    190.23 o 
   2   2   4    35285.84    34801.11    917.88 o 
   3   2   4    45069.80    46349.79   1172.67 o 
   4   2   4    29347.95    28486.63    781.81 o 
   5   2   4    71117.45    72261.09   2022.82 o 
   6   2   4     1497.53     1360.89    188.55 o 
   7   2   4    37121.62    36441.81   1274.54 o 
   8   2   4     5322.35     5280.49    473.91 o 
   1   3   4    62035.53    64262.33   1664.43 o 
   2   3   4     2810.53     3479.91    309.16 o 
   3   3   4    12438.67    12856.68    455.43 o 
   4   3   4     5925.98     5646.42    291.41 o 
   5   3   4    18569.63    17895.45    679.71 o 
   6   3   4     2862.63     2224.55    266.25 o 
   7   3   4    30849.05    29561.71   1340.52 o 
   8   3   4       75.31     -114.70    357.01 o 
   0   4   4     1413.77     1419.23    225.45 o 
   1   4   4     2413.21     2377.25    197.90 o 
   2   4   4    15955.60    16975.76    639.79 o 
   3   4   4    20735.12    20278.92    744.33 o 
   4   4   4    14615.06    15295.89    699.50 o 
   5   4   4    36157.98    35207.36   1324.86 o 
   6   4   4      821.71      908.55    254.40 o 
   1   5   4    24558.07    25688.45   1081.74 o 
   2   5   4     1133.43     2056.90    304.67 o 
   3   5   4     5166.54     3987.30    445.09 o 
   4   5   4     2663.68     3227.39    399.46 o 
   1   0   5    41696.34    40147.34   1413.28 o 
   2   0   5   131794.02   131063.93   4521.32 o 
   3   0   5    23404.96    23270.93    866.29 o 
   4   0   5    43396.26    45229.31   1842.71 o 
   5   0   5     5104.33     5644.59    335.22 o 
   6   0   5      362.09      694.18    210.24 o 
   7   0   5    35361.29    36560.22   1662.91 o 
   8   0   5    37652.51    39527.25   2043.52 o 
   9   0   5      123.45      365.48    440.22 o 
   0   1   5   419291.84   480499.34  17448.51 o 
   1   1   5    13746.77    13971.76    390.56 o 
   2   1   5    17469.56    18193.02    479.01 o 
   3   1   5        8.94       31.28     77.96 o 
   4   1   5       14.01       20.24     76.23 o 
   5   1   5      449.19      520.59    106.72 o 
   6   1   5    57636.41    56443.33   1606.08 o 
   7   1   5     3248.35     2783.76    273.99 o 
   8   1   5     5002.78     5554.55    450.17 o 
   9   1   5     3622.72     3796.93    502.14 o 
   1   2   5    29175.89    28381.23    783.71 o 
   2   2   5    91139.44    92512.29   2439.55 o 
   3   2   5    17140.29    17465.05    509.72 o 
   4   2   5    32046.71    31032.28    882.85 o 
   5   2   5     4028.90     4077.94    243.65 o 
   6   2   5      281.41      166.84    164.59 o 
   7   2   5    28593.72    28018.06   1083.06 o 
   8   2   5    31171.96    32477.76   1527.03 o 
   0   3   5   213081.92   221832.64   8788.67 o 
   1   3   5     7249.84     7586.61    303.11 o 
   2   3   5     8906.07     9140.16    337.82 o 
   3   3   5        5.89      -12.84     98.29 o 
   4   3   5       16.97      211.53    115.17 o 
   5   3   5      286.47     -104.71    172.12 o 
   6   3   5    37574.27    37425.29   1255.65 o 
   7   3   5     2190.92     2065.66    333.74 o 
   1   4   5    13293.59    13463.20    520.21 o 
   2   4   5    40748.40    41820.30   1340.01 o 
   3   4   5     8326.29     8463.09    423.00 o 
   4   4   5    15625.70    15244.55    667.90 o 
   5   4   5     2263.82     2248.12    295.26 o 
   6   4   5      156.10      586.45    263.95 o 
   0   5   5    84723.84    92544.88   4675.87 o 
   1   5   5     2880.52     2565.27    384.60 o 
   2   5   5     3305.88     3611.75    349.71 o 
   3   5   5        4.21     -288.75    288.75 o 
   4   5   5       12.42      -38.95    283.72 o 
   0   0   6    19552.62    17581.72    955.32 o 
   1   0   6    36936.52    36738.88   1308.37 o 
   2   0   6     9310.07     9836.30    414.69 o 
   3   0   6        0.65        8.14     97.33 o 
   4   0   6     5484.72     6436.72    348.09 o 
   5   0   6    46456.00    46164.30   1962.13 o 
   6   0   6     6429.10     6716.26    483.06 o 
   7   0   6      953.77      549.90    286.04 o 
   8   0   6     2423.01     3090.79    538.75 o 
   9   0   6       60.25     -143.52    441.02 o 
   1   1   6     7138.62     7320.12    238.71 o 
   2   1   6     5632.41     5217.88    178.01 o 
   3   1   6   103634.52   102293.23   2693.23 o 
   4   1   6     3145.98     3302.40    173.06 o 
   5   1   6    24230.35    23629.54    691.09 o 
   6   1   6     8415.92     8808.46    421.12 o 
   7   1   6     3726.67     3599.01    308.02 o 
   8   1   6      664.19      778.11    271.06 o 
   9   1   6    43889.77    44127.82   1840.72 o 
   0   2   6    14369.65    13877.94    553.28 o 
   1   2   6    25394.99    25072.34    705.48 o 
   2   2   6     6532.34     6532.54    249.44 o 
   3   2   6        0.73       87.51     94.57 o 
   4   2   6     4062.07     3693.66    215.34 o 
   5   2   6    35949.00    34447.17   1081.42 o 
   6   2   6     5127.83     5185.34    328.47 o 
   7   2   6      759.64      633.38    263.42 o 
   8   2   6     1998.26     2393.72    347.86 o 
   1   3   6     4122.45     4629.32    227.20 o 
   2   3   6     3324.30     3192.46    192.73 o 
   3   3   6    59254.89    60368.37   1712.35 o 
   4   3   6     1904.42     1972.69    192.35 o 
   5   3   6    15258.92    15379.71    609.52 o 
   6   3   6     5370.99     5743.62    390.06 o 
   7   3   6     2381.47     2232.86    337.71 o 
   0   4   6     6654.50     6802.80    608.10 o 
   1   4   6    11254.62    11586.09    474.39 o 
   2   4   6     3003.74     2913.26    244.35 o 
   3   4   6        1.17      261.65    212.95 o 
   4   4   6     2035.53     2040.27    262.94 o 
   5   4   6    18944.35    19294.61    865.43 o 
   6   4   6     2713.37     3379.03    364.10 o 
   1   5   6     1827.31     1957.58    277.71 o 
   2   5   6     1323.79     1835.81    314.43 o 
   3   5   6    26012.92    26529.81   1167.68 o 
   4   5   6      754.31     1059.96    366.86 o 
   1   0   7    35757.49    37167.66   1343.48 o 
   2   0   7     2789.73     2534.63    177.96 o 
   3   0   7    54714.12    55430.77   2100.37 o 
   4   0   7     7850.23     7817.05    411.41 o 
   5   0   7    26299.38    25461.20   1189.73 o 
   6   0   7     1511.92     1808.42    287.71 o 
   7   0   7     3531.96     3167.62    401.62 o 
   8   0   7     3585.88     4862.11    639.58 o 
   9   0   7    15237.33    17399.86   2912.77 o 
   0   1   7     8830.53     9156.30    397.86 o 
   1   1   7     5714.07     6398.07    216.69 o 
   2   1   7      415.66      421.37     76.24 o 
   3   1   7     4576.11     4366.22    193.37 o 
   4   1   7    10810.15    11437.90    435.04 o 
   5   1   7    26681.35    27050.07    830.31 o 
   6   1   7        6.12      -12.82    136.12 o 
   7   1   7       18.38      420.71    187.70 o 
   8   1   7     1440.54     1412.03    297.75 o 
   1   2   7    25140.93    25415.76    719.46 o 
   2   2   7     2091.29     2354.59    171.40 o 
   3   2   7    41092.22    39052.32   1123.21 o 
   4   2   7     6000.24     5845.59    294.78 o 
   5   2   7    20522.50    20675.58    764.50 o 
   6   2   7     1183.89     1116.36    199.20 o 
   7   2   7     2941.83     2654.75    347.00 o 
   8   2   7     2970.96     3540.08    409.86 o 
   0   3   7     4665.92     4151.26    374.35 o 
   1   3   7     2920.11     3360.41    195.26 o 
   2   3   7      248.61      293.86    119.58 o 
   3   3   7     2631.37     2849.56    210.02 o 
   4   3   7     6575.37     6000.99    325.44 o 
   5   3   7    16685.73    15199.56    604.72 o 
   6   3   7        5.78     -232.74    232.74 o 
   7   3   7       10.53       -6.73    313.62 o 
   1   4   7    11573.33    11687.80    460.55 o 
   2   4   7      994.43     1255.69    258.22 o 
   3   4   7    20403.69    19581.86    841.10 o 
   4   4   7     2993.24     3050.55    309.02 o 
   5   4   7    10946.20    11073.23    615.25 o 
   6   4   7      629.12      661.88    402.27 o 
   0   5   7     1932.49     2001.00    389.13 o 
   1   5   7     1168.38     1109.38    267.63 o 
   2   5   7      115.74      148.89    262.11 o 
   3   5   7     1045.28     1423.70    407.58 o 
   0   0   8   133121.89   135064.03   6647.36 o 
   1   0   8     6793.52     7600.14    443.33 o 
   2   0   8    69257.53    71347.20   2517.50 o 
   3   0   8       99.08      300.36    135.31 o 
   4   0   8       66.35      229.56    143.23 o 
   5   0   8    21536.71    22521.96   1082.24 o 
   6   0   8      701.21      881.21    245.59 o 
   7   0   8      104.10      137.31    300.90 o 
   8   0   8      258.87      488.00    429.62 o 
   1   1   8    18331.97    17615.05    474.85 o 
   2   1   8    24005.80    23540.01    608.93 o 
   3   1   8    81278.38    78675.53   2096.45 o 
   4   1   8    11928.66    12155.43    423.06 o 
   5   1   8    14906.73    14979.90    553.21 o 
   6   1   8     2300.66     2232.85    227.23 o 
   7   1   8     2866.07     3231.72    321.91 o 
   8   1   8     8018.19     9296.98    594.19 o 
   0   2   8    95595.55    97938.99   3416.11 o 
   1   2   8     4659.38     4857.48    213.68 o 
   2   2   8    51044.39    50564.17   1374.76 o 
   3   2   8       80.18      230.41    100.30 o 
   4   2   8       45.15      150.19    135.05 o 
   5   2   8    16874.87    16996.10    660.00 o 
   6   2   8      563.95      448.16    189.78 o 
   7   2   8       86.75      116.69    238.00 o 
   8   2   8      206.11     1022.27    341.15 o 
   1   3   8    10757.46    10270.71    413.59 o 
   2   3   8    13683.59    14093.64    527.19 o 
   3   3   8    47923.88    48294.28   1465.89 o 
   4   3   8     7307.75     7155.38    368.80 o 
   5   3   8     9661.63     8940.12    445.40 o 
   6   3   8     1521.45     1318.46    282.21 o 
   7   3   8     1935.80     2239.35    353.40 o 
   0   4   8    43736.02    46575.97   2196.72 o 
   1   4   8     2108.75     1569.37    208.54 o 
   2   4   8    24394.18    23339.72    895.17 o 
   3   4   8       45.96      -60.47    201.63 o 
   4   4   8       12.89      -81.67    228.81 o 
   5   4   8     9245.25     9060.77    598.64 o 
   6   4   8      302.16      759.51    330.74 o 
   1   5   8     4707.66     4919.26    411.38 o 
   2   5   8     5752.94     5710.89    535.99 o 
   3   5   8    21754.67    21374.40   1032.76 o 
   1   0   9   123650.63   125998.34   4392.13 o 
   2   0   9    31048.07    32539.61   1208.68 o 
   3   0   9     4038.29     4831.31    325.60 o 
   4   0   9    22057.70    23404.74   1098.29 o 
   5   0   9    31841.14    31171.01   1425.58 o 
   6   0   9      892.99     1084.05    267.97 o 
   7   0   9    64023.08    67333.63   3613.51 o 
   8   0   9      853.99     1119.62    438.69 o 
   0   1   9    16189.29    16081.07    664.61 o 
   1   1   9    16842.38    16529.92    477.39 o 
   2   1   9      220.96      136.73     86.15 o 
   3   1   9    28305.33    28390.07    783.41 o 
   4   1   9    10677.94     9885.40    400.26 o 
   5   1   9    45093.77    44302.02   1424.25 o 
   6   1   9    13705.62    13702.01    587.22 o 
   7   1   9    35414.27    34821.33   1293.81 o 
   8   1   9       40.77       -7.44    249.33 o 
   1   2   9    90782.30    92729.02   2449.37 o 
   2   2   9    22816.51    22712.43    674.08 o 
   3   2   9     2889.04     2838.76    197.34 o 
   4   2   9    16928.57    16342.89    601.63 o 
   5   2   9    25397.94    24770.02    890.38 o 
   6   2   9      705.20      -35.79    203.74 o 
   7   2   9    52591.40    51593.66   2002.26 o 
   8   2   9      740.99      982.33    403.57 o 
   0   3   9     8974.40     8384.56    520.85 o 
   1   3   9     9438.01     9667.33    411.64 o 
   2   3   9      110.45      370.53    143.65 o 
   3   3   9    16890.21    16440.07    650.16 o 
   4   3   9     6512.34     6367.60    357.16 o 
   5   3   9    28548.56    27718.38   1065.33 o 
   6   3   9     9159.95     8497.33    530.32 o 
   7   3   9    24157.92    25334.57   1865.70 o 
   1   4   9    44346.80    46234.29   1649.76 o 
   2   4   9    11070.80    11495.90    740.83 o 
   3   4   9     1322.68     1705.35    269.69 o 
   4   4   9     8750.11     8236.01    506.25 o 
   5   4   9    14145.70    13943.56    805.92 o 
   0   5   9     3959.32     4865.31   1190.23 o 
   1   5   9     4234.26     5146.20    549.12 o 
   2   5   9       48.00      280.13    297.10 o 
   3   5   9     7409.10     7742.44    628.09 o 
   0   0  10    51714.46    51806.26   2648.84 o 
   1   0  10    10264.66    10343.22    489.50 o 
   2   0  10    21564.61    21987.02    867.19 o 
   3   0  10     2599.19     2794.10    262.94 o 
   4   0  10    33878.28    34510.86   1544.96 o 
   5   0  10      823.57     1267.29    270.89 o 
   6   0  10    18825.79    19611.72   1145.45 o 
   7   0  10     8549.74     9123.35    729.00 o 
   8   0  10      930.96     1343.43    695.35 o 
   1   1  10    49786.54    48786.78   1247.67 o 
   2   1  10    62627.53    61572.36   1558.60 o 
   3   1  10    15033.19    15894.84    544.38 o 
   4   1  10    46313.63    45340.59   1373.25 o 
   5   1  10     8253.02     7768.63    439.25 o 
   6   1  10      188.92      365.29    199.69 o 
   7   1  10    44748.50    45415.95   1789.70 o 
   8   1  10     5302.92     5985.86    488.16 o 
   0   2  10    37623.38    37944.73   1489.11 o 
   1   2  10     7682.65     7557.24    302.59 o 
   2   2  10    16182.44    15576.89    530.18 o 
   3   2  10     1990.07     1707.94    218.67 o 
   4   2  10    26441.04    24835.54    883.11 o 
   5   2  10      645.63      464.47    178.28 o 
   6   2  10    15228.28    14241.49    686.67 o 
   7   2  10     7008.06     7368.53    592.95 o 
   1   3  10    29351.48    30065.01    969.60 o 
   2   3  10    36761.24    36081.89   1254.86 o 
   3   3  10     9225.46     8674.37    575.45 o 
   4   3  10    28964.14    29063.83   1093.03 o 
   5   3  10     5495.52     5607.32    396.53 o 
   6   3  10      144.61      215.28    269.61 o 
   7   3  10    30403.68    32349.76   1471.91 o 
   0   4  10    17983.43    18730.39   1000.33 o 
   1   4  10     3802.11     4051.94    338.75 o 
   2   4  10     8165.76     7926.31    462.74 o 
   3   4  10     1019.94     1440.14    289.83 o 
   4   4  10    14239.51    14343.04    715.96 o 
   5   4  10      327.03      227.02    390.91 o 
   1   5  10    12931.91    13357.28    813.58 o 
   2   5  10    16344.20    15836.28    986.52 o 
   1   0  11    12659.00    13299.91    600.71 o 
   2   0  11     2790.26     3033.06    316.29 o 
   3   0  11    50781.00    50091.78   1962.54 o 
   4   0  11     5544.02     5636.36    435.62 o 
   5   0  11    22870.97    23849.89   1188.30 o 
   6   0  11      109.60      393.51    267.16 o 
   7   0  11      385.85      518.66    318.72 o 
   8   0  11      382.99      303.47    402.80 o 
   0   1  11     5789.61     6063.71    533.54 o 
   1   1  11    20602.23    20714.12    594.16 o 
   2   1  11    34874.71    33536.80    960.61 o 
   3   1  11     2682.19     2614.57    202.31 o 
   4   1  11      715.00      664.59    154.72 o 
   5   1  11    11227.70    11416.06    592.19 o 
   6   1  11     3471.31     3235.95    329.37 o 
   7   1  11      194.99      415.49    260.19 o 
   8   1  11      364.51      312.03    372.57 o 
   1   2  11     9716.60     9808.28    394.68 o 
   2   2  11     2184.52     1958.99    183.90 o 
   3   2  11    39452.17    38741.42   1203.51 o 
   4   2  11     4366.18     4283.05    295.66 o 
   5   2  11    18356.80    18019.94    731.88 o 
   6   2  11       90.09      147.55    245.01 o 
   7   2  11      306.10       78.57    287.49 o 
   0   3  11     3503.32     4490.82    389.10 o 
   1   3  11    12183.58    12174.14    498.44 o 
   2   3  11    21046.82    20130.15    811.08 o 
   3   3  11     1667.32     1895.65    259.47 o 
   4   3  11      481.42      683.61    239.54 o 
   5   3  11     7445.52     6549.39    453.17 o 
   6   3  11     2388.17     1811.65    348.87 o 
   1   4  11     5051.63     4746.24    382.09 o 
   2   4  11     1097.27     1292.16    269.05 o 
   3   4  11    21072.99    20570.43    932.51 o 
   4   4  11     2250.15     2173.48    314.95 o 
   5   4  11    10212.01     9077.69    692.03 o 
   0   5  11     1367.64      966.72    478.13 o 
   1   5  11     5376.55     5636.74    698.58 o 
   0   0  12     1521.36     2554.70    446.08 o 
   1   0  12     9163.71    10225.33    516.99 o 
   2   0  12    15852.73    17565.93    919.57 o 
   3   0  12    12287.02    12774.69    835.51 o 
   4   0  12     9562.99    10095.49    670.90 o 
   5   0  12    31893.86    33124.21   1724.11 o 
   6   0  12     1616.74     1293.25    674.15 o 
   7   0  12     1230.68     1109.80    409.59 o 
   8   0  12     2358.26     2743.70    686.23 o 
   1   1  12     8607.04     8691.01    338.65 o 
   2   1  12      747.23      712.16    136.32 o 
   3   1  12    37221.06    36162.28   1139.46 o 
   4   1  12     2504.70     2792.23    232.76 o 
   5   1  12     6667.68     7117.72    451.02 o 
   6   1  12     1388.25      954.34    277.21 o 
   7   1  12     2567.10     2145.66    420.15 o 
   0   2  12     1224.45     1445.82    259.27 o 
   1   2  12     6911.20     6650.75    323.23 o 
   2   2  12    12309.49    11890.55    466.05 o 
   3   2  12     9498.02     8603.36    410.26 o 
   4   2  12     7660.29     7327.05    402.79 o 
   5   2  12    25548.92    26806.83   1079.16 o 
   6   2  12     1324.39     1327.98    297.16 o 
   7   2  12      971.28      294.69    309.48 o 
   1   3  12     5420.64     5143.88    351.39 o 
   2   3  12      451.14      486.48    200.32 o 
   3   3  12    23902.73    24751.98    983.11 o 
   4   3  12     1641.63     1492.17    308.74 o 
   5   3  12     4555.58     4164.96    572.33 o 
   6   3  12      962.01     1381.81    397.87 o 
   0   4  12      682.80      983.94    507.35 o 
   1   4  12     3435.34     3623.57    349.45 o 
   2   4  12     6556.54     6016.12    495.18 o 
   3   4  12     4807.63     4534.33    419.03 o 
   4   4  12     4337.38     4561.67    437.85 o 
   1   0  13     2247.18     2794.96    269.14 o 
   2   0  13    23840.65    24785.35   1187.73 o 
   3   0  13    44629.59    45703.73   1824.94 o 
   4   0  13     6167.44     6294.13    727.60 o 
   5   0  13    12162.96    12236.65    871.62 o 
   6   0  13      170.94       24.38    453.02 o 
   7   0  13     3959.64     3798.95    571.48 o 
   0   1  13   127521.74   123227.93   4318.44 o 
   1   1  13    22244.63    22190.44    750.10 o 
   2   1  13     1431.69     1373.57    176.51 o 
   3   1  13      454.55      391.87    156.66 o 
   4   1  13     6125.34     5547.80    417.28 o 
   5   1  13    17085.82    17153.57    877.92 o 
   6   1  13    16492.68    17980.90    987.64 o 
   7   1  13      369.74      305.82    288.16 o 
   1   2  13     1784.07     1816.63    216.19 o 
   2   2  13    18631.57    19540.90    875.91 o 
   3   2  13    35324.13    34818.02   1182.56 o 
   4   2  13     4894.99     5357.43    362.18 o 
   5   2  13     9829.93     9330.40    550.27 o 
   6   2  13      142.85      618.20    301.28 o 
   7   2  13     3306.71     2745.98    444.66 o 
   0   3  13    79279.30    81483.79   3409.41 o 
   1   3  13    13759.37    13218.10    629.00 o 
   2   3  13      794.88      925.44    251.42 o 
   3   3  13      290.13      299.78    248.66 o 
   4   3  13     4054.82     3705.42    405.87 o 
   5   3  13    11612.25    12150.61    786.25 o 
   6   3  13    11375.10    10795.39    733.68 o 
   1   4  13      945.19      728.69    276.87 o 
   2   4  13     9852.91    10484.86    595.32 o 
   3   4  13    19574.21    18132.19   1225.00 o 
   4   4  13     2630.09     2202.12    430.40 o 
   0   0  14    91327.63    99523.50   4996.54 o 
   1   0  14    29525.56    32046.39   1261.92 o 
   2   0  14     4082.08     4535.48    371.99 o 
   3   0  14     2155.60     3170.55    427.93 o 
   4   0  14      262.64      530.99    287.32 o 
   5   0  14    16415.62    18427.76   1353.20 o 
   6   0  14    39295.23    40336.42   2305.26 o 
   7   0  14    11460.24    10923.33   1040.35 o 
   1   1  14    32314.22    31275.57    932.42 o 
   2   1  14    35228.44    35197.20   1076.65 o 
   3   1  14     3923.87     4185.58    312.33 o 
   4   1  14    14256.35    14115.49    671.68 o 
   5   1  14     3694.69     3516.63    367.46 o 
   6   1  14     3066.51     3579.21    445.35 o 
   7   1  14    37151.11    38986.07   1844.89 o 
   0   2  14    71472.05    69766.39   3236.55 o 
   1   2  14    23128.56    22016.91    828.10 o 
   2   2  14     3265.39     3165.93    277.94 o 
   3   2  14     1716.88     1500.44    271.67 o 
   4   2  14      215.48      -72.53    228.42 o 
   5   2  14    13409.32    14165.42    730.52 o 
   6   2  14    32525.94    31678.10   1361.02 o 
   1   3  14    20635.43    18783.86    813.46 o 
   2   3  14    22528.58    20980.87    893.70 o 
   3   3  14     2568.86     2385.02    342.32 o 
   4   3  14     9387.67     8930.67    608.96 o 
   5   3  14     2567.63     2859.08    548.86 o 
   0   4  14    38339.76    38753.55   2303.37 o 
   1   4  14    12494.68    13031.62    731.23 o 
   2   4  14     1802.83     1649.38    340.38 o 
   3   4  14      948.15     1218.22    360.09 o 
   1   0  15    11831.08    12182.81    669.53 o 
   2   0  15    21620.33    22437.40   1195.39 o 
   3   0  15      752.50      853.03    306.43 o 
   4   0  15    29384.04    30405.75   1639.79 o 
   5   0  15     1890.53     1802.20    671.93 o 
   6   0  15     1066.16     1664.88    672.09 o 
   7   0  15    11624.58    11560.47   1129.69 o 
   0   1  15      458.38      713.51    231.48 o 
   1   1  15      159.78      234.38    151.71 o 
   2   1  15    21911.41    22326.07    803.05 o 
   3   1  15     8193.64     8580.10    464.91 o 
   4   1  15    53896.25    55106.13   1893.81 o 
   5   1  15    11701.64    12162.97    706.51 o 
   6   1  15     1234.41     1268.84    343.19 o 
   1   2  15     9484.39     8906.59    497.42 o 
   2   2  15    17197.29    15216.96    741.88 o 
   3   2  15      585.28      489.26    267.26 o 
   4   2  15    23888.06    23792.55    997.40 o 
   5   2  15     1578.55     1476.04    336.98 o 
   6   2  15      907.74      892.51    341.28 o 
   0   3  15      319.69      534.73    394.50 o 
   1   3  15      116.29      307.17    271.53 o 
   2   3  15    14566.64    14590.77    796.62 o 
   3   3  15     5328.75     5038.84    502.09 o 
   4   3  15    36489.71    36110.09   1596.76 o 
   5   3  15     7788.35     7748.77    695.96 o 
   1   4  15     5264.64     5583.35    537.65 o 
   2   4  15     9584.98     9029.44    597.60 o 
   0   0  16     1797.81     2656.29    401.00 o 
   1   0  16     2231.16     2481.77    335.63 o 
   2   0  16    69686.11    75374.91   3367.64 o 
   3   0  16      142.45       76.36    291.09 o 
   4   0  16     3380.98     4262.06    502.02 o 
   5   0  16     1057.20      804.56    413.45 o 
   6   0  16    13110.12    11014.67   1088.84 o 
   1   1  16      120.14      382.49    172.15 o 
   2   1  16      806.48      382.23    203.06 o 
   3   1  16     4483.73     4703.73    371.26 o 
   4   1  16     3648.26     3435.23    393.48 o 
   5   1  16      321.38      446.83    353.39 o 
   6   1  16     2908.75     2931.04    418.70 o 
   0   2  16     1335.27     1341.25    532.84 o 
   1   2  16     1782.90     1529.20    276.31 o 
   2   2  16    56095.49    54096.24   1945.87 o 
   3   2  16      113.83       59.77    297.38 o 
   4   2  16     2828.66     3461.37    453.75 o 
   5   2  16      883.06      784.90    332.23 o 
   1   3  16       78.21        3.56    305.54 o 
   2   3  16      501.00      230.28    357.72 o 
   3   3  16     3024.60     3330.68    449.58 o 
   4   3  16     2408.89     2939.44    436.52 o 
   0   4  16      543.71     -432.93    560.68 o 
   1   4  16     1000.78      929.67    421.80 o 
   1   0  17      434.92      312.60    282.42 o 
   2   0  17     7244.49     8397.09    728.86 o 
   3   0  17     2929.79     3524.65    503.49 o 
   4   0  17    16403.48    16615.58   1256.79 o 
   5   0  17       13.40      108.75    719.60 o 
   6   0  17      268.35     -155.72    590.48 o 
   0   1  17     4221.25     4273.29    447.28 o 
   1   1  17      891.12     1088.63    234.97 o 
   2   1  17    20286.43    21469.34    889.54 o 
   3   1  17     5032.38     4458.91    401.05 o 
   4   1  17    31536.44    32522.12   1350.11 o 
   5   1  17     8058.08     8824.87    629.59 o 
   1   2  17      352.01       85.88    261.17 o 
   2   2  17     5878.23     4803.55    435.37 o 
   3   2  17     2350.82     2638.01    410.26 o 
   4   2  17    13505.02    12704.38    814.46 o 
   5   2  17       11.42      174.13    387.94 o 
   0   3  17     2814.42     2452.97    628.91 o 
   1   3  17      595.79      454.68    335.53 o 
   2   3  17    13757.16    11510.66    690.60 o 
   3   3  17     3327.06     2971.84    433.56 o 
   0   0  18    51624.36    59411.73   8022.18 o 
   1   0  18    18398.31    20089.19   1558.79 o 
   2   0  18     6608.75     6406.07    639.97 o 
   3   0  18      818.66      841.80    390.59 o 
   4   0  18     2511.18     3273.88    668.29 o 
   5   0  18    15139.94    15775.12   1529.04 o 
   1   1  18     8292.44     8909.69    525.38 o 
   2   1  18    14348.51    14148.31    698.11 o 
   3   1  18     8980.65    10127.63    675.17 o 
   4   1  18     4171.38     5198.33    655.94 o 
   5   1  18        0.55       84.19    354.34 o 
   0   2  18    42119.33    39389.48   2044.99 o 
   1   2  18    15067.94    14038.46    798.24 o 
   2   2  18     5464.33     6219.36    821.64 o 
   3   2  18      672.35      323.84    353.87 o 
   4   2  18     2102.90     2441.02    461.27 o 
   1   3  18     5641.94     5268.55    542.51 o 
   2   3  18     9687.00     7692.26    590.41 o 
   1   0  19      451.46      596.54    425.63 o 
   2   0  19    23841.01    24448.00   1768.96 o 
   3   0  19    14396.48    16752.01   1520.33 o 
   4   0  19     7100.34     8235.10   1284.87 o 
   5   0  19     1388.32     1654.27    696.45 o 
   0   1  19    98967.95   108354.06   6984.93 o 
   1   1  19    17500.10    18758.37    932.86 o 
   2   1  19       59.10      256.89    272.61 o 
   3   1  19      356.08      622.21    344.65 o 
   4   1  19     2744.08     2444.75    411.06 o 
   1   2  19      374.70      200.07    330.74 o 
   2   2  19    19664.50    21162.14   1310.56 o 
   3   2  19    12032.12    12059.58    758.48 o 
   0   3  19    67809.57    68759.11  12157.77 o 
   1   3  19    12049.28    11945.75    987.70 o 
   0   0  20     1207.62      950.96    612.93 o 
   1   0  20      785.91     1015.17    434.61 o 
   2   0  20    13072.85    14482.41   1154.14 o 
   3   0  20     6932.32     8633.69   1254.78 o 
   4   0  20    21163.78    21801.70   1609.97 o 
   1   1  20       24.54      312.51    326.52 o 
   2   1  20     3367.34     3063.50    461.14 o 
   3   1  20    15191.23    15300.82    879.64 o 
   0   2  20      978.59      789.47    539.59 o 
   1   2  20      646.66      334.22    338.65 o 
   2   2  20    10916.14    11213.34    753.78 o 
   1   0  21     4819.87     4805.22    772.78 o 
   2   0  21      510.72       92.90    514.97 o 
   3   0  21     2330.35     5491.77    941.69 o 
   0   1  21      178.67      -73.39    508.88 o 
   1   1  21      403.08      134.56    379.23 o 
   2   1  21    22067.57    25160.42   1702.15 o 
   0   0  22     1784.72     2255.53   1016.91 o 
   1   0  22      859.37     1330.60   2456.06 o 
                                                 
